# Supplementary material for: Full-Length Isoform Sequencing Reveals Novel Transcripts and Substantial Transcriptional Overlaps in a Herpesvirus
Source: PLoS One. 2016 Sep 29;11(9):e0162868. doi: 10.1371/journal.pone.0162868 (PMC5042381; doi:10.1371/journal.pone.0162868)
Supplement: S1 Table — (XLS) [file pone.0162868.s005.xls]

## Sheet: Munka1
	Name	Forward primer sequence	Coordinates	Reverse primer sequence	Coordinates	Size of PCR amplicon (bp)
	ORF1	GCCTCGTGTTTCTGATCCTGCTC	2204-2226	AACACGACAGACTCCCGGAGCA	2231-2252	49
	UL54	TGCAGCTACACCCTCGTCC	2777-2795	TCAAAACAGGTGGTTGCAGTAAA	2730-2752	66
	UL53	CCAAGGCGCTGTACCTCTG	3959-3977	TGTGCCGCTCATAGTGCAG	3912-3930	66
	UL52	CGCGCAACTTTCACTTCCACGCA	5325-5347	TGCGCTCGAAGAAGCTCTCGTA	5255-5276	93
	UL51	GCTCATGCACCTGTACCTCTCG	7989-8010	ACGTCGGACATCACCACGTTGC	8075-8096	108
	UL50	CTTCTTCGAGGTCTTTGCGC	8952-8971	ATGTCGTATCCGGCGTCCT	8921-8939	51
	UL49.5	TGACATTTTATATCTGCCTCCTGG	9447-9470	TGCAGCATCCGGGTGC	9510-9525	79
	UL49	CATCACCGTGTGCGAG	10247-10262	CTTTTCCCTTCCGCCCG	10313-10329	83
	UL48	AGGTGCGGATCAAGATGGAG	11305-11324	CAGTACGTGTGGTCGCGGT	11341-11359	55
	UL47	GAGCTCATGGACGCGCTC	13684-13701	CTGGCGCATGACGGCGTC	13750-13767	84
	UL46	TGCTGTGGTCGACGTTCG	14435-14452	TCTGGGCCTTGTGCTTGAA	14476-14494	60
	UL27	ACTACGAGGACTACAACTACGTGCG	17551-17575	GTCACCCGCGTGCTGATC	17512-17529	64
	UL28	GCGCTCTACTTTGCGGTGGAGAA	19857-19879	GAACTCGCTGACGCACCAATCG	19781-19802	117
	UL29	CTGATCCTGCGCTACTGCG	22657-22675	ACTGCATCGTGATCCCCG	22609-22626	67
	UL30	TCATCACGAAGAAGAAGTACATCGG	27959-27983	CCTTCATGAGCATCTTGCCG	27996-28015	57
	UL31	GACAACTGCCTGTCGCTCTC	29352-29372	ACGCGGTACTCGTAGATGCT	29213-29233	158
	UL32	TGCTCAGCTACTCGGAGAACAAC	29871-29893	CACGGGCTCGATGCAGTC	29841-29858	53
	UL33	CGCGCGAGCTGGAAGT	31031-31046	TGCGTGTGGGCCAGATAA	31077-31094	64
	UL34	AGCACAACAACGTGATCCTGG	31696-31716	GAGAGGCTCATGCCGGTG	31730-31747	52
	UL35	ATCATGTCCTTCGACCCGAAC	32238-32258	GAGCGTCTGCGCGGTGA	32272-32288	51
	UL36	CCGTTCGTGAAGACCAGG	42351-42368	GCTATCGTAATCAGTATGACCCC	42424-42447	96
	Ul36,5	CGTCGGTGGGTATTAGAGACCA	34480-34501	GAACAAGAGCCATGGATTTTCG	34451-34472	51
	UL37	CTACGACATGGACTTTGTGCAGGA	44588-44611	AGTTGGTGTGCTGCGCCACGTA	44556-44577	56
	UL38	CACCCGGAACTCGTGCATGTA	46118-46138	CAGAAGAAACACTCCTCCCACG	46252-46273	156
	UL39	GCTGGCCAAGTTCAAGACG	48701-48719	CGCACATGTCGATGAGCAG	48741-48759	59
	UL40	GGACTTTCCCATGGCGC	49802-49818	GCTCGAAAAAGTTGGTGTGCTT	49833-49854	53
	UL41	TGAAGAACGAGACGCGGG	50508-50525	TGTGTTTCCAAAACAGGCCC	50475-50494	51
	UL42	GCTCCCCGAGCGTCG	52118-52132	CATGATGCAGTAGTCGTTGAACTC	52150-52173	56
	UL43	CTGGTGCAGGCGTACGTGA	53904-53922	GGATTTAATGCTAGTGGCGCA	53934-53954	51
	UL44	TCGTGAGCAGCATGATCGT	55368-55386	GTCGCCATGATGACCAGC	55420-55437	70
	UL26	TTCTTCCTCGGCGTCGTCAACTG	57065-57087	GTAGTTGCTCAGCAGGTACAGCA	56962-56984	126
	UL25	GGCAGTTTGGCGTCTCCAG	57368-57386	CCAGGCAGAGAAAGTACAGGAGG	57336-57358	51
	UL24	TGTGCTTCGTCATCGAGCTC	59286-59305	TGGGCGTGTTGAGGTTCC	59249-59266	57
	UL23	ATGACGGTCGTCTTTGACCGCCAC	59818-59841	CGCTGATGTCCCCGACGATGAA	59878-59898	81
	UL22	GGCGGCCATCACCGT	62574-62588	GAGAATAGCCCTCGGAGGAGA	62627-62647	74
	CTO-S	GCGCCACAACCCGGAGC	63915–63931	GACGATCCGGCGGTCCCA	63858–63875	74
	CTO-M	AGGAAAATGATTGGGCCACGT	64072-64092	TCATGAATGGTTGGTATGTGCGA	63976-63999	113
	CTO-L	GGC CCA GTA CCT GTT TCA GC	64708–64727	GTG TCG CGG ACA GAG AAT GG	64604–64623	124
	UL21	TCAGCTGTTTCGGGCGC	64535-64551	ATTGAGGACGATGGAGATGTTGG	64500-64522	52
	UL20	GAGAACGACGCGCTGCTGAG	66226-66245	CAGGAGGCTCACCACGTG	66292-66309	84
	UL19	TCTTTGCGGAGAAGGCCAG	69841-69859	GCTCTCGGTGCGCGC	69891-69905	65
	UL18	TGGTGCTGAACATGATCTTCC	71443-71463	GGATGAGCGACAGCAGGAT	71484-71502	60
	UL17	GGCGTTTTCCTCTTCGACTACTAC	74663-74686	CACCCTTATAACCTCCCCGC	74694-74713	51
	UL16	CTGTGGCGCCAGGCGGACAA	75670-75689	GATCTTGCGGCGGGGGAGCATG	75759-75780	111
	UL15	CAGAAGCAAAAGACCCCCG	72236-72254	CGAGTTGAACTGCTTGACGAAA	72204-72225	51
	NCL15-5	GCTACTACGCGGACCTCAAG	77188-77207	CGCTCTCGCAGCAGTTGT	77057-77076	150
	UL14	CcGGACAAGAAAAACCCCGAG	77167-77186	CCTGTTTGGCCGCCATAAA	77199-77217	51
	UL13	AGCCACCTGGACGTCAAGG	78083-78101	CCATGAGGCTAAAGTCCCCG	78154-78173	91
	UL12	GCAGACGGAGATGCGCTT	79394-79411	CCGAGAACAGGTACTTGGCG	79430-79449	56
	UL11	ATGGGACAGTGTTGCTGCC	80084-80102	TCAAAGTCCTCGAACGCGT	80160-80178	95
	UL10	CATTTTGTGTTTCTCGCCCTCTTT	81420-81443	ACCCGTGCCCTTGCAGG	81390-81406	54
	UL9	CAAGTTCAAGCACCTGTTCGA	83337-83357	TGAGGCTGTCGTTGACGC	83375-83392	56
	UL8	CCGCTGATCCTGCCCTG	86355-86371	GAAGATGGGCTCCATGTGG	86387-86405	51
	UL7	TCCGCGGGTTCGCCTTC	87255-87271	AGCGAGAGCACGCGGTC	87217-87233	55
	UL6	CAGGAGCTGATCCGCTGC	87748-87765	TGTTGGAGTACGAGACGGACAC	87687-87708	79
	UL5	TGGACATGGCCACCTACGT	91530-91548	ACCGCGCGATGGTCAT	91577-91592	63
	UL4	GAGCGAGACCGACCATGAC	91849-91867	TTATTTCGTAAAACGAGTAGGCCA	91876-91899	51
	UL3.5	CAACGGAGCATCAACGCCTC	92639-92658	ATTGATCGCGGTAGCAACAGGA	92478-92499	181
	UL3	CTGGGCGCAGCACGT	93538-93552	TCCACGGACGCGACCATA	93502-93519	51
	UL2	TTCAGGACCTGCCCGCACTTTGGA	93976-93999	ACTCAGTCCACGCTCCAGTCGA	93914-93935	86
	UL1	CTGGTCAACCCCTTTGTCG	94969-94987	CGCCTCATTTAAGGGCTCTC	94928-94947	60
	EP0	GGGTGTGAACTATATCGACACGTC	96983-97006	TCAGAGTCAGAGTGTGCCTCG	96956-96976	51
	EP0-IE180	CAGGAGGATCGGGATGTATG	99980-99999	TTCGAGTGATGCAGGTCTTG	100127-100147	167
	IE180	CATCGTGCTGGACACCATCGAG	104035-104056	ACGTAGACGTGGTAGTCCCCCA	103988-104009	69
	NOIR-1	TTGGCAGAGAACGATGCTGTCC	107920-107941	AATCGGCCATTGGTCCGCTTACC	108013-108035	116
	NOIR-2	TTTCCTTCCCGGACTCGGGAGC	111402-111425	AGCGGGGAGGAGAAGTCACCGTA	111093-111115	332
	PTO	GCTTTCTCCGCTTTCTATTTCG	113400-113421	AGACGGATGTAGTGTACGAGG	113522-113543	143
	US1	AGCTCAACGAGCGCGACGTCTA	116466-116485	CGGAAGCTAAACTCGGACGCGA	116581-116602	137
	AZURE	TCCGGCGTCGGCCATTGTTGCT	118393-118414	AACTCGCGCACCATGTTGGCGA	118226-118247	189
	US3	GGGCTTTCCTGATTTACAAGATGT	119245-119268	AAGGGCGGCGGACG	119282-119295	51
	US4	ACCTCGATCTACATCTGCGTCG	120764-120785	GGCCCTGaGTGATCGCCAT	120833-120850	87
	US6	TGGAACGACGAGAGCTTCAGG	121690-121710	GTAGAACGGCGTCAGGAATCG	121729-121749	60
	US7	CCCGGGAAGATAGCCATG	123144-123161	AAGAAGATCAGGAGGACGACG	123179-123199	56
	US8	CTTCGACGTCTGGTTCCGC	125136-125154	GGTCACGCCATAGTTGGGC	125184-125202	67
	US9	CAGGACGACTCGGACTGCTA	125395-125414	AGGAACTCGCTGGGCGT	125437-125453	59
	US2	CGGCTGGACACGGAGTG	126171-126187	AGTTCAGGTACTGGATCCCGTT	126201-126222	52
	Probe 1	GAACAAGAGCCATGGATTTTCG	34537-34559	AGTGCGAACACACGGTC	34942-34924	405
	Probe 2	GCAGAGTCCCTGGCTCG	33852-33869	CGCAGCCTGTGCAGCTG	34269-34252	418
