# Supplementary material for: Full-Length Isoform Sequencing Reveals Novel Transcripts and Substantial Transcriptional Overlaps in a Herpesvirus
Source: PLoS One. 2016 Sep 29;11(9):e0162868. doi: 10.1371/journal.pone.0162868 (PMC5042381; doi:10.1371/journal.pone.0162868)
Supplement: S2 Table — This table contains novel transcripts and transcript isoforms including mono- and polycistronic transcription units. The already identified transcripts—many with novel transcriptional annotations—are listed in S2 Table. Abbreviations: TSS: transcription start site; TES: transcription end site The novel sequences annotated in silico are underlined. A: Transcription start site—based on the most frequent 5' endB: Transcription end site—based on the most frequent 3' endC: Positions of other promoter elements (GC or CAAT boxes) are indicated if the TATA box was not predicted. The positions of these elements are underlined.D: The uncertain TATA box positions and sequences are labeled by asterisksE: The uncertain PolyA signal positions and sequences are labeled by asterisks. (XLS) [file pone.0162868.s006.xls]

## Sheet: Munka1
	TRANSCRIPTS	TSSA	TESB	TATA box positionsCD	TATA box sequencesCD	PolyA signal positionE	PolyA signal sequenceE
	ORF-1L2	161	2284	122-128	TTTATAT	2257-2262	AATAAA
	ORF-1L1	323	2284	285-290	CATCGT	2257-2262	AATAAA
	ORF-1M1	1336	2284	1310-1315	TTTTCC	2257-2262	AATAAA
	ORF-1M2	989	2284	963-968	GCGGGC	2257-2262	AATAAA
	UL51-50-49.5-49	7581	10414	7549-7555	GCTAAAA	10393-10398	AATAAA
	UL50S	9205	8478	c 9230-9236	TTTATAA	c 8500-8505	AATAAA
	UL50L	9580	8478	c 9616-9622	GCGGATC	c 8500-8505	AATAAA
	UL50-49.5-49	8588	10414	8500-8506	TTTATTG	10393-10398	AATAAA
	UL49.5-S-49	9261	10414	9230-9235	TTATAAA	10393-10398	AATAAA
	UL48	10455 -(10-20)	11900	10389-10395	TATAAAA	11752-11757	TATAAA
	UL27-AT1	19771	16230	c 19794-19800	GATATAT	c 16221-16216 *	AAAGAT *
	UL27-AT2	19751	16778	c 19794-19800	GATATAT	c 16887-16892 *	AATAAA *
	UL28	21770	18869	c 21795-21801	AATAAAG	c 18869-18880 *	CACCAA *
	UL29-L	26147	21775	c 26167-26172	GCGGGC	c 21796-21801	AATAAA
	UL29-28-27	25577	16868	c 25603-25609	TTTAAGA	c 16887-16892	AATAAA
	UL32-S-31	31139	28692	c 31166-31172	TAATTTA	c 28708-28713	AATAAA
	UL33	30505	31460	30447-30451	CGGCGG	31328-31333 *	TATAAA *
	UL33-L-34-35	30393	32683	30377-30382	CGCGCT	32658-32664	AATAAA
	UL35-AT	32305	33150	32275-32281	GTTAAAG	33133-33138	AATAAA
	UL36.5	34934	33127	c 34958-34963	TATAAAG	c 33142-33147	AATAAA
	UL37-36	45382	33128	c 45403-45409	TATAAGG	c 33142-33147	AATAAA
	UL38-39-40	45300	50136	45270-45276	TATAAGA	50117-50122	AATAAA
	NCL39	46728	49061	46696-46702	GCTAAAA	49027-49032	ATATAA
	UL39-S-40	46747	50136	46665-46670	CCCCGC	50117-50122	AATAAA
	UL42-43	51749	54119	51720-51726	CATATAA	54102-54107	ATTAAA
	UL42-43-44	51749	55685	51720-51726	CATATAA	55660-55665	AATAAA
	UL43S	52984	54119	52954-52960	TATAAAA	54102-54107	ATTAAA
	UL43-44	52970	55685	52954-52960	TATAAAA	55660-55665	AATAAA
	UL44-L	54131	55685	54102-54108	ATTAAAT	55660-55665	AATAAA
	UL44-AT	54173	55792	54143-54149	TTTAAAA	55768-55773	AATAAA
	UL25	59072	56220	c 59110-59116	GATAAGG	ND	ND
	UL23-L3	58982	60767	58897-58902	GCGCCG	60745-60750	AATAAA
	UL23-L2	59141	60767	59133-59138	CCCCGC	60745-60750	AATAAA
	UL23-AT	59585	60870	59556-59562	TCTTAAG	60745-60750 *	AATAAA *
	UL23-AT2	59585	61247	59556-59562	TCTTAAG	61104-61109 *	GCCCGC *
	UL23-L1	59559	60767	59556-59562 *	TCTTAAG *	60745-60750	AATAAA
	UL22-AT	60751	63635	60720-60726	TATAAAG	63629-63634	AGTAAA
	CTO-AT	63929	63143	c 63952-63958	TATAAAA	63243-63248 *	CCGCGG *
	CTO-M	64629	63670	c 64658-64663	AATAAAA	c 63686-63691	AATAAA
	CTO-L	66258	63670	c 66281-66287	TTTAAAG	c 63686-63691	AATAAA
	UL21-L	66389	64644	66436-66441	GCGGGC	c 64658-64663	AATAAA
	UL20-19	66313	71025	66282-66288	TTTAAAC	71005-71010	ATATAA
	UL19-18	66844	72041	66813-66820	CATTAAA	72011-72016	AATAAA
	UL15E1-16-17	77334	72049	c 77368-77374	CATAAAG	c 72062-72067	AATAAA
	NCL15.5	77329	76155	c 77368-77374	CATAAAG	c 76168-76173	AATACA
	NCL14	77150	77582	77135-77141	TTGAAAA	77442-77447	AACAAA
	UL10 -L1	82394	80906	c 83517-82522 *	CGGCGG *	c 80923-80928	AATAAA
	UL10-L2	82425	80906	c 83517-82522 *	CGGCGG *	c 80923-80928	AATAAA
	UL10-L3	82442	80906	c 83517-82522	CGGCGG	c 80923-80928	AATAAA
	UL10-L4	82578	80906	c 83632-83637	GCGCCG	c 80923-80928	AATAAA
	UL10-L5	82647	80906	c 82690-82695	GCGGGC	c 80923-80928	AATAAA
	UL9-8-L	81929	86712	81887-81892	GGGCGG	86686-86691	AATAAA
	UL5	89432	92106	89405-89411	TATTAGC	92065-92070	AATAAA
	UL5-4-L	89375	92605	89360-89365	GCGGCG	92564-92569	AATAAA
	UL5-4-M	89680	92605	89650-89656	GATATAG	92564-92569	AATAAA
	UL-5-4-S	90928	92602	90799-90804	GCGGCG	92564-92569	AATAAA
	UL3	94219	93000	c 94242-94248	TCAAAAG	ND	ND
	UL2	95070+(10-20)	93795	c 95104-95110	CTTAAAT	ND	ND
	NOIR-1S	108012	109304	107983-107988	TATAAAG	109278-109283	AATAAA
	NOIR-1M	107880	109304	107810-107815	GGCGGG	109278-109283	AATAAA
	NOIR-1L	107820	109304	107749-107754	GCGGGC	109278-109283	AATAAA
	NOIR-2	111580	110679	c 111598-111604	AGAGTTC	c 110696-110702	AATGAA
	PTO	113321	114418	113268-113273	GCGCCC	ND	ND
	PTO-US1	113321	117407	113268-113273	GCGCCC	117375-117380	AATAAA
	AZURE-L	119756	117718	119792-119797	CGGGGC	c 117737-117742	AATAAA
	AZURE-S	118915	117718	119038-119043	CGCGCG	c 117737-117742	AATAAA
	US3-L-4	118176	121045	118144-118150	GATATCG	121021-121026	AATAAA
	US4-6-7	119431	123483	119400-119406	TATAAAA	123460-123465	AATAAA
	US6	121123	122410	121093-121099	CATAAAA	122219-122224 *	CCGCGA *
	US7-8-9	122351	125800	122322-122328	GCTAAAA	125764-125769	AATAAA
	US7-8-9-2	122351	126721	122322-122328	GCTAAAA	126695-126700	AATAAA
	NCS-8	123547	125080	123518-123524	TTTTAAA	124915-124920 *	CTGCGT *
	US8-L-9	123491	125800	123461-123467	ATAAAAA	125764-125769	AATAAA
	US8-9-2	123547	126721	123518-123524	TTTTAAA	126695-126700	AATAAA
	US9-2	125327	126721	125297-125303	CTTAAAT	126695-126700	AATAAA
	US2-AT	125795	127019	125764-125770	AATAAAT	126995-127000	AATAAA
	PTO-US1	131414	127330	131462-131467	GCGCCC	c 127357-127362	AATAAA
	PTO	131414	130317	131462-131467	GCGCCC	ND	ND
	NOIR-2	133156	134057	133133-133139	AGAGTTC	134035-134040	AATGAA
	NOIR-1S	136725	135433	c 136749-136754	TATAAAG	c 135454-135459	AATAAA
	NOIR-1M	136857	135433	c 136922-136927	GGCGGG	c 135454-135459	AATAAA
	NOIR-1L	136917	135433	c 136983-136987	GCGGGC	c 135454-135459	AATAAA
