# Supplementary material for: Full-Length Isoform Sequencing Reveals Novel Transcripts and Substantial Transcriptional Overlaps in a Herpesvirus
Source: PLoS One. 2016 Sep 29;11(9):e0162868. doi: 10.1371/journal.pone.0162868 (PMC5042381; doi:10.1371/journal.pone.0162868)
Supplement: S3 Table — Our study involved the transcriptional annotation of known gene products, which were not annotated with base-pair precision before. A: In silico prediction of TESs and TATA boxes as in KJ717942.1B: Transcription start site—based on the most frequent 5' endC: Transcription end site—based on the most frequent 3' endD: Positions of other promoter elements (GC or CAAT boxes) are indicated if the TATA box was not predicted. The positions of these elements are underlined.E: The uncertain TATA box positions and sequences are labeled by asterisksF: References of the previously experimentally annotated transcripts. (XLS) [file pone.0162868.s007.xls]

## Sheet: Munka1
	TRANSCRIPTS	Previously predicted transcriptsA		TSSB	TESC	TATA box positionsDE	TATA box sequencesDE	PolyA signal position	PolyA signal sequence	Ref.F
		TATA box	TES
	ORF-1	1579	2286	1610	2284	1579-1585	TATTAAC	2257-2262	AATAAA	[1]
	UL54	3931	2768	3901	2769	c 3925-3931	GTTAAAG	c 2783-2788	AATAAA	[1]
	UL53-54	4947	2768	4912	2769	c 4941-4947	TACAAAG	c 2783-2788	AATAAA	[1]
	UL52-53-54	7779	2768	7750	2769	c 7773-7779	CTCATAA	c 2783-2788	AATAAA	[1]
	UL51	7549	8516	7581	8516	7549-7555	GCTAAAA	8490-8495	AATAAA	[1]
	UL50	9515	8477	9484	8478	c 9509-9515	TATAAAA	c 8500-8505	AATAAA
	UL49.5-49	9072	10398	9103	10414	9072-9078	TTATTTT	10393-10398	AATAAA
	UL49	9606	10415	9635	10414	9606-9612	TATAAAG	10393-10398	AATAAA
	UL48-47-46	10389	16236	10419	16235	10389-10395	TATAAAA	16210-16215	AATAAA
	UL47-46	11752	16236	11782	16234	11752-11758	TATAAAG	16210-16215	AATAAA
	UL46	14020	16236	14050	16234	14020-14026	CATTTAT	16210-16215	AATAAA
	UL27	19800	16868	19771	16869	c 19794-19800	GATATAT	c 16887-16892	AATAAA	[2]
	UL28-27	21801	16868	21770	16869	c 21795-21801	AATAAAG	c 16887-16892	AATAAA
	UL29	25609	21775	25578	21775	c 25603-25609	AAATTCT	c 21796-21801	AATAAA
	UL30	25603	28866	25693-(10-20)	28897	25603-25609	TCTTAAA	28861-28866	AATAAA
	UL31	29707	28692	29674	28694	c 29701-29707	TATTTAA	c 28708-28713	AATAAA
	UL32-31	31333	28962	31305	28694	c 31327-31333	TTTATAG	c 28708-28713	AATAAA
	UL33-34-35	30985	32664	30504	32683	30447-30451	CGGCGG	32658-32664	AATAAA
	UL34-35	31328	32684	31359	32683	31328-31334	TATAAAG	32658-32664	AATAAA
	UL35	32275	32684	32305	32683	32275-32281	GTTAAAG	32658-32664	AATAAA
	UL36-UL36.5	42472	33127	42484	33127	c 42506-42512	TAAAAAG	c 33142-33147	AATAAA
	UL37	45409	42494	45382	42494	c 45403-45409	TATAAGG	c 42509-42514	AATAAA	[3]
	UL38	45270	46528	45300	46527	45270-45276	TATAAGA	46483-46488	AATAAA	[3]
	UL39-40	46696	50138	46724	50136	46696-46702	GCTAAAA	50117-50122	AATAAA	[4]
	UL40	49026	50138	49055	50136	49026-49032	CATATAA	50117-50122	AATAAA	[4]
	U41	51727	50547	51660	50541	c 51685-51591	TATTTTA	c 50557-50562	AATAAA	[4]
	UL42	51683	52956	51749	52960	51720-51726	CATATAA	52937-52942	AATAAA	[4]
	UL43	52954	54127	52970	54119	52954-52960 *	TATAAAA *	54102-54107	ATTAAA	[4]
	UL44	54143	55686	54173	55685	54143-54149	TTTAAAA	55660-55665	AATAAA	[4,5]
	UL26.5	56737	55795	56704	55794	c 56731-56737	CCTAAAA	c 55814-55819	AATAAA	[4,6]
	UL26-26.5	57493	55795	57462	55794	c 57487-57493	TATATCC	c 55814-55819	AATAAA	[4,6]
	UL25-26-26.5	59116	55795	59072	55794	c 59110-59116	GATAAGG	c 55814-55819	AATAAA	[4,6]
	UL24-25-26-26.5	59825	55795	59793	55794	c 59819-59825	CGTAAAT	c 55814-55819	AATAAA	[4]
	UL23	59672	60768	59585	60767	59556-59562	TCTTAAG	60745-60750	AATAAA	[4]
	UL23-22	60720	62855	59585	62856	59556-59562	TCTTAAG	62812-62817	AATAAA	[7]
	UL22	60720	62855	60751	62856	60720-60726	TATAAAG	62812-62817	AATAAA	[4]
	CTO-S	63931	63673	63929	63670	c 63952-63958	TATAAAA	c 63686-63691	AATAAA	[5]
	UL21	66287	64643	66258	64644	c 66281-66287	TTTAAAG	c 64658-64663	AATAAA	[4]
	UL20	66282	66819	66312	66898	66282-66288	TTTAAAC	66814-66819	ATTAAA
	UL19	66813	71025	66844	71025	66813-66819	CATTAAA	71005-71010	ATATAA	[4,8]
	UL18	71004	72035	71033	72041	71004-71010	TATATAA	72011-72016	AATAAA	[4]
	UL15	77374	72051	77343	72049	c 77368-77374	CATAAAG	c 72062-72067	AATAAA	[4]
	UL17-16	73232	76146	73261	76153	73232-73238	TATAAAG	76127-76132	AATAAA	[4]
	UL16	74874	76146	74901	76153	74874-74880	TATAAGG	76127-76132	AATAAA	[4]
	UL14-13-12-11	77135	80470	77164	80471	77135-77141	TTGAAAA	80450-80455	AATAAA	[4]
	UL13-12-11	77442	80470	77478	80470	77442-77448	AACAAAA	80450-80455	AATAAA	[4]
	UL12-11	78492	80470	78527	80471	78492-78498	TATTAAC	80450-80455	AATAAA	[4,9]
	UL11	80254	80470	79919	80470	79886-79892	CTATTTA	80450-80455	AATAAA	[4]
	UL10	82389	80906	82359	80906	c 82383-82389	TATCAGT	c 80923-80928	AATAAA	[10]
	UL9-8	82053	86691	82044	86712	81984-81989	TAAAAG	86686-86691	AATAAA	[10]
	UL8.5	?	?	ND	ND	ND	ND	ND	ND
	UL8	84492	86691	84532-(10-20)	86712	84492-84498	TATAAAC	86686-86691	AATAAA	[10]
	UL7	87737	86697	87707	86675	c 87731-87737	TCTTAAA	c 86697-86702	AATAAA	[10,11]
	UL6-7	89471	86697	89626	86675	c 89651-89657	TCTATAT	c 86697-86702	AATAAA	[10,11]
	UL5-4	89405	92106	89432	92605	89405-89411	TATTAGC	92564-92569	AATAAA	[12]
	UL4	91927	92606	91956	92606	91927-91933	CATATAT	92564-92569	AATAAA	[12]
	UL3.5	93532	92618	93506	92618	c 93526-93532	CATAAAA	c 92645-92650	AATAAA	[13]
	UL3-3.5	94248	92618	94219	92616	c 94242-94248	TCAAAAG	c 92645-92650	AATAAA	[13]
	UL2-3-3.5	95110	92618	95070+(10-20)	92618	c 95104-95110	CTTAAAT	c 92645-92650	AATAAA	[13]
	UL1-2-3-3.5	95530	92618	95499	92616	c 95524-95530	GATAAAA	c 92645-92650	AATAAA	[13,14]
	Ep0	97907	96418	97899	96421	c 97901-97907	TAAAAAA	c 96439-96444	AATAAA	[15]
	LLT	96250	109304	96281	109304	96250-96256	TATATAA	109278-109283	AATAAA	[15,16]
	AST	101680	109304	101710	109304	101680-101686	TTTAAAT	109278--109282	AATAAA
	IE180	107988	102868	107957	102865	c 107982-107988	CTTATAA	c 102886-102891	AATAAA	[17]
	US1	115407	117405	115437	117407	115407-115413	GATAAAG	117375-117380	AATAAA	[18,19]
	US3-4	118307	121045	118336	121045	118307-118313	AATAAAA	121021-121026	AATAAA	[20]
	US4	119400	121045	119431	121045	119400-119406	TATAAAA	121021-121026	AATAAA
	US6-7	121093	123479	121123	123483	121093-121099	CATAAAA	123460-123465	AATAAA	[21]
	US7	122322	123479	122351	123483	122322-122328	GCTAAAA	123460-123465	AATAAA
	US8-9	123518	125800	123547	125800	123518-123524	TTTTAAA	125764-125769	AATAAA	[21]
	US9	125297	125800	125327	125800	125297-125303	CTTAAAT	125764-125769	AATAAA
	US2	125764	126721	125795	126721	125764-125770	AATAAAT	126695-126700	AATAAA	[20]
	US1	129330	127332	129300	127330	c 129324-129330	GATAAAG	c 127357-127362	AATAAA	[18,19]
	AST	143057	135433	143030	135433	c 143050-143057	TTTAAAT	c 135454-135459	AATAAA
	IE180	136749	141869	136780	141872	136749-136755	CTTATAA	141846-141851	AATAAA	[17]
	1.	Baumeister J, Klupp BG, Mettenleiter TC. Pseudorabies virus and equine herpesvirus 1 share a nonessential gene which is absent in other herpesviruses and located adjacent to a highly conserved gene cluster. J Virol. 1995;69: 5560–5567.
	2.	Robbins AK, Dorney DJ, Wathen MW, Whealy ME, Gold C, Watson RJ, et al. The pseudorabies virus gII gene is closely related to the gB glycoprotein gene of herpes simplex virus. J Virol. 1987;61: 2691–701. Available: http://www.pubmedcentral.nih.gov/articlerender.fcgi?artid=255775&tool=pmcentrez&rendertype=abstract
	3.	Braun A, Kaliman A, Boldogköi Z, Aszódi A, Fodor I. Sequence and expression analyses of the UL37 and UL38 genes of Aujeszky’s disease virus. Acta Vet Hung. 2000;48: 125–36. doi:10.1556/AVet.48.2000.1.14
	4.	de Wind N, Peeters BPH, Zijderveld A, Gielkens ALJ, Berns AJM, Kimman TS. Mutagenesis and Characterization of a 41-Kilobase-Pair Region of the Pseudorabies Virus Genome: Transcription Map. Search for Virulence Genes, and Comparison with Homologs of Herpes Simplex Virus Type 1. Virology. 1994;200: 784–790. doi:10.1006/viro.1994.1242
	5.	Robbins AK, Weis JH, Enquist LW, Watson RJ. Construction of E. coli expression plasmid libraries: localization of a pseudorabies virus glycoprotein gene. J Mol Appl Genet. 1984;2: 485–96. Available: http://www.ncbi.nlm.nih.gov/pubmed/6090566
	6.	Camacho A, Tabarés E. Characterization of the genes, including that encoding the viral proteinase, contained in BamHI restriction fragment 9 of the pseudorabies virus genome. J Gen Virol. Microbiology Society; 1996;77: 1865–1874. doi:10.1099/0022-1317-77-8-1865
	7.	Klupp BG, Mettenleiter TC. Sequence and expression of the glycoprotein gH gene of pseudorabies virus. Virology. 1991;182: 732–41. Available: http://www.ncbi.nlm.nih.gov/pubmed/1850925
	8.	Yamada S, Imada T, Watanabe W, Honda Y, Nakajima-Iijima S, Shimizu Y, et al. Nucleotide sequence and transcriptional mapping of the major capsid protein gene of pseudorabies virus. Virology. 1991;185: 56–66. Available: http://www.ncbi.nlm.nih.gov/pubmed/1718089
	9.	Hsiang CY, Ho TY, Chang TJ. Identification of a pseudorabies virus UL12 (deoxyribonuclease) gene. Gene. 1996;177: 109–13. Available: http://www.ncbi.nlm.nih.gov/pubmed/8921854
	10.	Dijkstra JM, Fuchs W, Mettenleiter TC, Klupp BG. Identification and transcriptional analysis of pseudorabies virus UL6 to UL12 genes. Arch Virol. 1997;142: 17–35. Available: http://www.ncbi.nlm.nih.gov/pubmed/9155870
	11.	Pederson NE, Casey JT, Koslowski KM, Shaver PR. The UL6 locus of pseudorabies virus and its homology to oncogenic herpesviruses. Oncol Rep. 5: 115–9. Available: http://www.ncbi.nlm.nih.gov/pubmed/9458304
	12.	Dean HJ, Cheung AK. Identification of the pseudorabies virus UL4 and UL5 (helicase) genes. Virology. 1994;202: 962–7. doi:10.1006/viro.1994.1419
	13.	Dean HJ, Cheung AK. A 3’ coterminal gene cluster in pseudorabies virus contains herpes simplex virus UL1, UL2, and UL3 gene homologs and a unique UL3.5 open reading frame. J Virol. 1993;67: 5955–61. Available: http://www.pubmedcentral.nih.gov/articlerender.fcgi?artid=238016&tool=pmcentrez&rendertype=abstract
	14.	Klupp BG, Baumeister J, Karger A, Visser N, Mettenleiter TC. Identification and characterization of a novel structural glycoprotein in pseudorabies virus, gL. J Virol. 1994;68: 3868–78. Available: http://www.pubmedcentral.nih.gov/articlerender.fcgi?artid=236892&tool=pmcentrez&rendertype=abstract
	15.	Cheung AK. Cloning of the latency gene and the early protein 0 gene of pseudorabies virus. J Virol. 1991;65: 5260–71. Available: http://www.pubmedcentral.nih.gov/articlerender.fcgi?artid=249005&tool=pmcentrez&rendertype=abstract
	16.	Priola SA, Gustafson DP, Wagner EK, Stevens JG. A major portion of the latent pseudorabies virus genome is transcribed in trigeminal ganglia of pigs. J Virol. 1990;64: 4755–60. Available: http://www.pubmedcentral.nih.gov/articlerender.fcgi?artid=247962&tool=pmcentrez&rendertype=abstract
	17.	Campbell ME, Preston CM. DNA sequences which regulate the expression of the pseudorabies virus major immediate early gene. Virology. 1987;157: 307–16. Available: http://www.ncbi.nlm.nih.gov/pubmed/3029974
	18.	Zhang G, Leader DP. The structure of the pseudorabies virus genome at the end of the inverted repeat sequences proximal to the junction with the short unique region. J Gen Virol. 1990;71 ( Pt 10: 2433–41. doi:10.1099/0022-1317-71-10-2433
	19.	Fuchs W, Ehrlich C, Klupp BG, Mettenleiter TC. Characterization of the replication origin (Ori(S)) and adjoining parts of the inverted repeat sequences of the pseudorabies virus genome. J Gen Virol. 2000;81: 1539–43. doi:10.1099/0022-1317-81-6-1539
	20.	van Zijl M, van der Gulden H, de Wind N, Gielkens A, Berns A. Identification of two genes in the unique short region of pseudorabies virus; comparison with herpes simplex virus and varicella-zoster virus. J Gen Virol. 1990;71 ( Pt 8): 1747–55. doi:10.1099/0022-1317-71-8-1747
	21.	Kost TA, Jones E V, Smith KM, Reed AP, Brown AL, Miller TJ. Biological evaluation of glycoproteins mapping to two distinct mRNAs within the BamHI fragment 7 of pseudorabies virus: expression of the coding regions by vaccinia virus. Virology. 1989;171: 365–76. Available: http://www.ncbi.nlm.nih.gov/pubmed/2548324
