# Supplementary material for: Full-Length Isoform Sequencing Reveals Novel Transcripts and Substantial Transcriptional Overlaps in a Herpesvirus
Source: PLoS One. 2016 Sep 29;11(9):e0162868. doi: 10.1371/journal.pone.0162868 (PMC5042381; doi:10.1371/journal.pone.0162868)
Supplement: S4 Table — The uncertain promoter and poly(A) signals are labeled by asterisks. A: Positions of other promoter elements (GC or CAAT boxes) are written if the TATA box was not predicted. The positions of these elements are underlined. (XLS) [file pone.0162868.s008.xls]

## Sheet: FINAL
	TRANSCRIPTS	TATA box positionA	TATA box sequenceA			TRANSCRIPTS	PolyA signal position	PolyA signal sequence
	ORF-1L2	122-128	TTTATAT			UL51	8490-8495	AATAAA
	ORF-1L1	285-290	CATCGT			UL51-50-49.5-49	10393-10398	AATAAA
	ORF-1	1579-1585	TATTAAC			UL50	c 8500-8505	AATAAA
	ORF-1M1	1310-1315	TTTTCC			UL50-49.5-49	10393-10398	AATAAA
	ORF-1M2	963-968	GCGGGC			UL48	11752-11757	TATAAA
	UL50S	c 9230-9236	TTTATAA			UL48-47-46	16210-16215	AATAAA
	UL50	c 9509-9515	TATAAAA			UL27	c 16887-16892	AATAAA
	UL50L	c 9616-9622	TATAAAG			UL27-AT1	c 16221-16216 *	AAAGAT
	UL49.5-49	9072-9078	TTATTTT			UL27-AT2	c 16887-16892 *	AATAAA
	UL49.5-S-49	9230-9235	TTATAAA			UL28	c 18869-18880 *	CACCAA *
	UL29	c 25603-25609	AAATTCT			UL28-27	c 16887-16892	AATAAA
	UL29-L	c 26167-26172	GCGGGC			UL29	c 21796-21801	AATAAA
	UL32-S-31	c 31166-31172	TAATTTA			UL29-28-27	c 16887-16892	AATAAA
	UL32-31	c 31327-31333	TTTATAG			UL33-34-35	32658-32664	AATAAA
	UL33-34-35	30447-30451	CGGCGG			UL33	31328-31333 *	TATAAA
	UL33-L-34-35	30377-30382	CGCGCT			UL35	32658-32664	AATAAA
	UL39-40	46696-46702	GCTAAAA			UL35-AT	33133-33138	AATAAA
	UL39-S-40	46665-46670	CCCCGC			UL37-36	c 33142-33147	AATAAA
	UL43	52954-52960	TATAAAA			UL37	c 42509-42514	AATAAA
	UL43S	52954-52960	TATAAAA			UL38	46483-46488	AATAAA
	UL44	54143-54149	TTTAAAA			UL38-39-40	50117-50122	AATAAA
	UL44-L	54102-54108	ATTAAAT			NCL39	49027-49032	ATATAA
	UL23-L3	58897-58902	GCGCCG			UL39-40	50117-50122	AATAAA
	UL23-L2	59133-59138	CCCCGC			UL42	52937-52942	AATAAA
	UL23-L1	59556-59562 *	TCTTAAG *			UL42-43	54102-54107	ATTAAA
	UL23	59556-59562	TCTTAAG			UL42-43-44	55660-55665	AATAAA
	CTO-S	c 63952-63958	TATAAAA			UL43	54102-54107	ATTAAA
	CTO-M	c 64658-64663	AATAAAA			UL43-44	55660-55665	AATAAA
	CTO-L	c 66281-66287	TTTAAAG			UL44	55660-55665	AATAAA
	UL21	c 66281-66287	TTTAAAG			UL44-AT	55768-55773	AATAAA
	UL21-L	66436-66441	GCGGGC			UL23	60745-60750	AATAAA
	UL10	c 82383-82389	TATCAGT			UL23-AT	60745-60750	AATAAA
	UL10 -L1	c 83517-82522 *	CGGCGG *			UL23-AT2	61104-61109 *	GCCCGC
	UL10-L2	c 83517-82522 *	CGGCGG *			UL23-22	62812-62817	AATAAA
	UL10-L3	c 83517-82522	CGGCGG			UL22	62812-62817	AATAAA
	UL10-L4	c 83632-83637	GCGCCG			UL22-AT	63629-63634	AGTAAA
	UL10-L5	c 82690-82695	GCGGGC			CTO-AT	63243-63248 *	CCGCGG *
	UL9-8-L	81887-81892	GGGCGG			CTO-S	c 63686-63691	AATAAA
	UL9-8	82053-82059	TCTATCA			UL20	66814-66819	ATTAAA
	UL5-4	89405-89411	TATTAGC			UL20-19	71005-71010	ATATAA
	UL5-4-L	89360-89365	GCGGCG			UL19	71005-71010	ATATAA
	UL5-4-M	89650-89656	GATATAG			UL19-18	72011-72016	AATAAA
	UL-5-4-S	90799-90804	GCGGCG			UL15	c 72062-72067	AATAAA
	NOIR-1S	107983-107988	TATAAAG			UL15E1-16-17	c 72062-72067	AATAAA
	NOIR-1M	107810-107815	GGCGGG			NCL15.5	c 76168-76173 *	AATACA
	NOIR-1L	107749-107754	GCGGGC			NCL14	77442-77447 *	AACAAA
	AZURE-L	119792-119797	CGGGGC			UL14-13-12-11	80450-80455	AATAAA
	AZURE-S	119038-119043	CGCGCG			UL5	92065-92070	AATAAA
	US3-L-4	118144-118150	GATATCG			UL5-4	92564-92569	AATAAA
	US3-4	118307-118313	AATAAAA			UL3-3.5	c 92645-92650	AATAAA
	US8-L-9	123461-123467	ATAAAAA			UL3	ND	ND
	US8-9	123518-123524	TTTTAAA			UL2-3-3.5	c 92645-92650	AATAAA
						UL2	ND	ND
						US4	121021-121026	AATAAA
						US4-6-7	123460-123465	AATAAA
						US6	122219-122224 *	CCGCGA *
						US6-7	123460-123465	AATAAA
						US7	123460-123465	AATAAA
						US7-8-9	125764-125769	AATAAA
						US7-8-9-2	126695-126700	AATAAA
						NCS-8	124915-124920 *	CTGCGT
						US8-9	125764-125769	AATAAA
						US8-9-2	126695-126700	AATAAA
						US9	125764-125769	AATAAA
						US9-2	126695-126700	AATAAA
						US2	126695-126700	AATAAA
						US2-AT	126995-127000	AATAAA
