# Supplementary material for: Full-Length Isoform Sequencing Reveals Novel Transcripts and Substantial Transcriptional Overlaps in a Herpesvirus
Source: PLoS One. 2016 Sep 29;11(9):e0162868. doi: 10.1371/journal.pone.0162868 (PMC5042381; doi:10.1371/journal.pone.0162868)
Supplement: S5 Table — PacBio analysis revealed that most viral transcripts exhibit a certain extent of variation in both their TSSs and TESs. (XLS) [file pone.0162868.s009.xls]

## Sheet: FINAL
	TRANSCRIPTS	INTERVAL
		TSS	TES
	ORF-1L2	161	2280-2286
	ORF-1L1	323	2280-2286
	ORF-1	1608-1611	2280-2286
	ORF-1M1	1335-1342	2280-2286
	ORF-1M2	986-990	2280-2286
	UL54	3897-3902	2763-2771
	UL53-54	4899-4912	2757-2772
	UL52-53-54	7744-7750	2768-2770
	UL51	7579-7581	8503-8517
	UL51-50-49.5-49	7581	10414
	UL50S	9205-9207	8478-8490
	UL50	9480-9488	8478-8490
	UL50L	9580-9581	8478-8490
	UL50-49.5-49	8588-8595	10414-10419
	UL49.5-49	9101-9111	10411-10419
	UL49.5-S-49	9256-9265	10412-10420
	UL49	9631-9641	10411-10419
	UL48	10455+10-20	11900
	UL48-47-46	10418-10423	16235
	UL47-46	11778-11783	16225-16234
	UL46	14046-14056	16232-16235
	UL27	19767-19773	16865-16871
	UL27-AT1	19711	16230
	UL27-AT2	19751	16778
	UL28	21770	16867-16869
	UL28-27	21771	16867-16869
	UL29	25573-25579	21771-21775
	UL29-L	26147	21771-21775
	UL29-28-27	25577	16868
	UL30	25693+10-20	28895-28898
	UL31	29665-29681	28685-28711
	UL32-S-31	31136-33139	28691-28695
	UL32-31	31289-31305	28685-28696
	UL33-34-35	30500-30511	32681-32684
	UL33	30501-30514	31459-31465
	UL33-L-34-35	30392-30393	32678-32684
	UL34-35	31353-31366	32678-32684
	UL35	32300-32310	32679-32684
	UL35-AT	32300-32310	33140-33160
	UL36.5	34922-34935	33127-33130
	UL36	42484	33127-33130
	UL37-36	45378-45382	33128
	UL37	45378-45382	42491-42496
	UL38	45295-45310	46503-46529
	UL38-39-40	45295-45308	50132-50137
	NCL39	46728	49061
	UL39-40	46724-76731	50132-50137
	UL39-S-40	46747	50134-50137
	UL40	49053-49062	50134-50137
	U41	51653-51662	50539-50541
	UL42	51748-51761	52950-52964
	UL42-43	51748-51761	54119-54129
	UL42-43-44	51748-51761	55678-55686
	UL43	52964-52971	54119-54129
	UL43S	52981-52990	54117-54129
	UL43-44	52964-52971	55678-55686
	UL44	54171-54178	55678-55686
	UL44-L	54129-54131	55678-55686
	UL44-AT	54171-54178	55786-55797
	UL26.5	56704-56706	55789-55796
	UL26-26.5	57446-57462	55794-55797
	UL25-26-26.5	59072	55793-55794
	UL24-25-26-26.5	59793-59795	55792-55797
	UL23-L3	58980-58988	60765-60770
	UL23-L2	59139-59144	60765-60770
	UL23-L1	59554-59564	60765-60770
	UL23	59582-59591	60751-60767
	UL23-AT	59560	60870
	UL23-AT2	59560	61247
	UL23-22	59553-59564	62850-62856
	UL22	60751	62850-62856
	UL22-AT	60751	63610-63628
	CTO-AT	63921-63929	63143-63145
	CTO-S	63921-63929	63661-63674
	CTO-M	64629-64634	63661-63674
	CTO-L	66249-66259	63661-63674
	UL21	66249-66259	64639-64644
	UL21-L	66389	66441-64644
	UL20	66311-66313	66890-66898
	UL20-19	66313	71020-71028
	UL19	66844-66850	71020-71028
	UL19-18	66844-66850	71020-71028
	UL18	71033-71038	72032-72044
	UL15	77343-77346	72046-72049
	UL15E1 -16-17	77343-77346	72046-72049
	NCL15.5	77343-77346	76155
	UL17-16	73261-73262	76153
	UL16	74901-74906	76153
	NCL14	77150	77582
	UL14-13-12-11	77164-74166	80466-80472
	UL13-12-11	77478	80469-80472
	UL12-11	78527	80468-80473
	UL11	79914-79925	80468-80471
	UL10	82352-82366	80904-80906
	UL10 -L1	82390-82398	80904-80906
	UL10-L2	82412-82428	80904-80906
	UL10-L3	82435-82454	80904-80906
	UL10-L4	82514-82542	80904-80906
	UL10-L5	82577-82578	80904-80906
	UL9-8-L	81929	86708-86713
	UL9-8	82044	86708-86713
	UL8	84532 +10-20	86709-86713
	UL7	87701-87710	86669-86681
	UL6-7	89620-89626	86669-86678
	UL5	89432-89440	92106-92109
	UL5-4	89432-89440	92591-92606
	UL5-4-L	89375-89385	92591-92606
	UL5-4-M	89680-89686	92591-92606
	UL-5-4-S	90926-90928	92599-92602
	UL4	91956-91959	92598-92606
	UL3.5	93492-93502	92610-92625
	UL3-3.5	94219	92611-92618
	UL3	94219	93050
	UL2-3-3.5	95070 +10-20	92611-92618
	UL2	95070 +10-20	93760(-93763)
	UL1-2-3-3.5	95496-95500	92611-92623
	EP0	97894-97899	96414-96421
	LLT	96281	109280-109307
	AST	101710	109296-109304
	IE180	107957	102862-102868
	NOIR-1S	107880-107884	109296-109304
	NOIR-1L	107817-107823	109296-109304
	NOIR-2	111576-111580	110676-110681
	PTO	113321	114418
	US1	115436-115442	117405-117407
	AZURE-L	119755-119757	117716-117718
	AZURE-S	118915	117716-117718
	US3-L-4	118175-118178	121038-121045
	US3-4	118335-118340	121038-121045
	US4	119426-119439	121038-121045
	US4-6-7	119426-119439	123478-123483
	US6	121119-121123	122410-122435
	US6-7	121119-121123	123478-123483
	US7	122352-122364	123478-123483
	US7-8-9	122352-122364	125797-125803
	US7-8-9-2	122352-122364	126700-126724
	NCS-8	123547	125080
	US8-L-9	123489-123491	125797-125803
	US8-9	123546-123553	125797-125803
	US8-9-2	123546-123553	126700-126724
	US9	125326-125327	125797-125803
	US9-2	125326-125327	126700-126724
	US2	125791-125795	126700-126724
	US2-AT	125791-125795	127011-127021
	US1	129294-129300	127328-127337
	PTO	131414	130317
	NOIR-2	133156	134057
	NOIR-1S	136854-136857	135430-135440
	NOIR-1L	136911-136917	135430-135440
	AST	143057	135433-135440
	IE180	136780	141872

## Sheet: Munka1
		TRANSCRIPTS
			Intervallum
		ORF-1l2	161
		ORF-1l1	323
		ORF-1	1608-1611		4									2
		ORF-1m1	1335-1342		8									2
		ORF-1m2	986-990		5									2
		ul54	3897-3902		6									2
		ul53-54	4899-4912		14									2
		ul52-53-54	7744-7750		7									3
		ul51	7579-7581		3									3
		ul51-50-49.5-49	7581											3
		ul50s	9205-9207		3									3
		ul50	9480-9488		9									3
		ul50L	9580-9581		2									3
		ul50-49.5-49	8588-8595		8									3
		ul49.5-49	9101-9111		11									3
		ul49.5-s-49	9256-9265		10									3
		ul49	9631-9641		11									4
		ul48	10455+10-20											4
		ul48-47-46	10418-10423		6									4
		ul47-46	11778-11783		6									4
		ul46	14046-14062		17									5
		ul27	19761-19772		12									5
		ul27-at1	19711											5
		ul27-at2	19751											5
		ul28	21754-21770		17									5
		ul28-27	21754-21771		18									5
		ul29	25573-25579		7									6
		ul29-l	26147											6
		ul29-28-27	25577											6
		ul30	25693+10-20											6
		ul31	29665-29690		26									6
		ul32-s-31	31136-33139		4									6
		ul32-31	31287-31305		9									6
		ul33-34-35	30500-30511		12									7
		ul33	30501-30514		14									7
		ul33-l-34-35	30392-30393		2									7
		ul34-35	31353-31366		14									7
		ul35	32300-32310		11									7
		ul35-at	32300-32310		11									7
		ul36.5	34922-34935		14									7
		ul36	42484											8
		ul37-36	45378-45382		5									8
		ul37	45378-45382		5									8
		ul38	45295-45310		16									8
		ul38-39-40	45295-45308		14									8
		NCL39	46728											8
		ul39-40	46724-76731		8									8
		ul39-s-40	46747											8
		ul40	49053-49062		10									9
		u41	51653-51662		10									9
		ul42	51748-51761		14									9
		ul42-43	51748-51761		14									9
		ul42-43-44	51748-51761		14									9
		ul43	52964-52971		8									9
		ul43S	52981-52990		10									9
		ul43-44	52964-52971		8									10
		ul44	54165-54185		21									10
		ul44-l	54131											10
		ul44-at	54165-54185		21									10
		ul26.5	56704-56706		3									10
		ul26-26.5	57445-57464		20									10
		ul25-26-26.5	59072											10
		ul24-25-26-26.5	59780-59795		16									10
		ul23-l3	58978-58988		11									11
		ul23-l2	59139-59144		6									11
		ul23-l1	59553-59564		12									11
		ul23	59582-59591		10									11
		ul23-at	59560											11
		ul23-at2	59560											11
		ul23-22	59553-59564		12									11
		ul22	60751											11
		ul22-at	60751											11
		CTO-at	63921-63929		9									11
		CTO-S	63921-63929		9									11
		CTO-M	64629-64634		6									11
		CTO-L	66249-66259		11									11
		ul21	66249-66259		11									12
		ul21-m	66389											12
		ul21-l	66789-66791		3									12
		ul20	66310-66312		3									12
		ul20-19	66313											12
		ul19	66843-66849		7									13
		ul19-18	66843-66849		7									14
		ul18	71031-71049		19									14
		ul15	77329-77336		8									14
		ul15E1 -16-17	77329-77336		8									14
		NCL15.5	77329-77336		8									14
		ul17-16	73261-73262		2									14
		ul16	74901-74906		6									14
		NCL14	77150											14
		ul14-13-12-11	77164-74166		3									14
		ul13-12-11	77478											14
		ul12-11	78527											14
		ul11	79913-79925		13									15
		ul10	82352-82366		15									16
		ul10 -l1	82390-82398		9									16
		ul10-l2	82412-82428		17									16
		ul10-l3	82435-82454		20									16
		ul10-l4	82514-82542		28									17
		ul10-l5	82577-82578		3									17
		ul9-8-l	81929											17
		ul9-8	82044											18
		ul8	84532 +10-20											19
		ul7	87701-87710		10									20
		ul6-7	89618-89626		9									20
		ul5	89430-89440		11									21
		ul5-4	89430-89440		11									21
		ul5-4-l	89375-89385		11									26
		ul5-4-m	89680-89686		7									28
		ul-5-4-s	90926-90928		3
		ul4	91955-91959		5
		ul3.5	93491-93501		11
		ul3-3.5	94219
		ul3	94219
		ul2-3-3.5	95070 +10-20
		ul2	95070 +10-20
		ul1-2-3-3.5	95499-95500		2
		ep0	97893-97904		12
		LLT	96281
		ie180	107957
		NOIR-1S	107880-107884		5
		NOIR-1L	107817-107823		7
		NOIR-2	111576-111580		5
		pto	113321
		us1	115434-115442		9
		AZURE	119755-119757		3
		azure-S???	118915
		us3-L-4	118174-118175		2
		us3-4	118334-118339		6
		us4	119426-119441		16
		us4-6-7	119426-119441		16
		us6	121122-121125		4
		us6-7	121122-121125		4
		us7	122351-122364		14
		us7-8-9	122351-122364		14
		us7-8-9-2	122351-122364		14
		ncs-8	123547
		us8-9	123545-123554		10
		us8-9-2	123545-123554		10
		us9	125327
		us9-2	125327
		us2	125791-125801		11
		us2-at	125791-125801		11
		us1	129294-129300		7
		pto	131394-131416???
		NOIR-2
		NOIR-1S	136857
		NOIR-1L	136910
		AST
		ie180
				átlag	9.85047
				medián	10
				módusz	11
		21.1045
		PolyA sequence - TES distance
		TATA sequence - TSS distance
