# Supplementary material for: Full-Length Isoform Sequencing Reveals Novel Transcripts and Substantial Transcriptional Overlaps in a Herpesvirus
Source: PLoS One. 2016 Sep 29;11(9):e0162868. doi: 10.1371/journal.pone.0162868 (PMC5042381; doi:10.1371/journal.pone.0162868)
Supplement: S6 Table — This Table contains the 19 newly identified non-coding transcripts of PRV. The lengths, TATA boxes and poly(A) signal sequences of these transcripts are shown. The detected poly(A) tails are also indicated by ‘✓’. A: Positions of other promoter elements (GC or CAAT boxes) are written if the TATA box was not predicted. The positions of these elements are underlined. B: The uncertain poly(A) signals are labeled by asterisks. (XLS) [file pone.0162868.s010.xls]

## Sheet: Munka1
	Non-coding transcripts	Length (bp)	TATA boxA	PASB	PA tail
	ORF-1L2	2124	TTTATAT	AATAAA	P
	ORF-1L1	1962	CATCGT	AATAAA	P
	ORF-1M1	949	TTTTCC	AATAAA	P
	ORF-1M2	1295	GCGGGC	AATAAA	P
	NCL39	2334	GCTAAAA	ATATAA	P
	CTO-AT	787	TATAAAA	CCGCGG *	P
	CTO-M	960	TATAAAA	AATAAA	P
	NCL15.5	1175	CATAAAG	AATACA	P
	NCL14	433	TTGAAAA	AACAAA	P
	AST	7595	TTTAAAT	AATAAA	P
	NOIR1-S	1293	TATAAAG	AATAAA	P
	NOIR1-M	1425	GGCGGG	AATAAA	P
	NOIR1-L	1485	GCGGGC	AATAAA	P
	NOIR2	902	AGAGTTC	AATGAA	P
	PTO	1098	GCGCCC	-	-
	PTO-US1	4087	GCGCCC	AATAAA	P
	AZURE-S	1198	CGCGCG	AATAAA	P
	AZURE-L	2039	CGGGGC	AATAAA	P
	NCS8	1534	TTTTAAA	CTGCGT *	-
