# Supplementary material for: Full-Length Isoform Sequencing Reveals Novel Transcripts and Substantial Transcriptional Overlaps in a Herpesvirus
Source: PLoS One. 2016 Sep 29;11(9):e0162868. doi: 10.1371/journal.pone.0162868 (PMC5042381; doi:10.1371/journal.pone.0162868)
Supplement: S7 Table — This Table shows the novel mono-, bi-, tri- and tetracistronic transcripts and their lengths. (XLS) [file pone.0162868.s011.xls]

## Sheet: Munka1
	A	Novel monocistronic transcripts	Length (bps)		C	Novel tricistronic transcripts	Length (bps)
		UL2	1325			UL38-39-40	4837
		UL3	1170			UL42-43-44	3937
		UL5	2677			UL29-28-27	8710
		UL19	4183			UL37-36-36.5	12255
		UL25	2853			US4-6-7	4054
		UL28	2902			US7-8-9	3350
		UL33	956			US8-9-2	3176
		UL48	1060
		US6	1289
	B	Novel bicistronic transcripts	Length (bps)		D	Novel tetracistronic transcripts	Length (bps)
		UL42-43	2371			US7-8-9-2	4371
		UL43-44	2716
		UL23-22	3272
		UL20-19	4713
		UL36-36.5	9358
		US9-2	1396
